# Supplementary material for: Risk Factors of Velamentous Cord Insertion in Singleton Pregnancies—A Systematic Review and Meta-Analysis
Source: J Clin Med. 2024 Sep 19;13(18):5551. doi: 10.3390/jcm13185551 (PMC11432487; doi:10.3390/jcm13185551)
Supplement: Supplementary file 1 [file jcm-13-05551-s001.zip]

Archive with 1 entries (1 files):
- jcm-3187466-supplementary.pdf
